# Supplementary material for: Monotropein Improves Dexamethasone-Induced Muscle Atrophy via the AKT/mTOR/FOXO3a Signaling Pathways
Source: Nutrients. 2022 Apr 29;14(9):1859. doi: 10.3390/nu14091859 (PMC9103778; doi:10.3390/nu14091859)
Supplement: Supplementary file 1 [file nutrients-14-01859-s001.zip]

Archive with 1 entries (1 files):
- nutrients-1671600-supplementary.pdf
